# Supplementary material for: Synthesis, Thermal Behavior, and Mechanical Properties of Fully Biobased Poly(Hexamethylene 2,5-Furandicarboxylate-Co-Sebacate) Copolyesters
Source: Polymers (Basel). 2022 Dec 25;15(1):85. doi: 10.3390/polym15010085 (PMC9823706; doi:10.3390/polym15010085)
Supplement: Supplementary file 1 [file polymers-15-00085-s001.zip]

Archive with 1 entries (1 files):
- polymers-2051167-supplementary.pdf
